# Supplementary material for: Choline Supplementation Alters Hippocampal Cytokine Levels in Adolescence and Adulthood in an Animal Model of Fetal Alcohol Spectrum Disorders
Source: Cells. 2023 Feb 8;12(4):546. doi: 10.3390/cells12040546 (PMC9953782; doi:10.3390/cells12040546)
Supplement: Supplementary file 1 [file cells-12-00546-s001.zip]

Archive with 1 entries (1 files):
- cells-2116856-supplementary.pdf
